# Supplementary material for: Geometric, Electronic, and Optoelectronic Properties of Carbon-Based Polynuclear C3O[C(CN)2]2M3 (where M = Li, Na, and K) Clusters: A DFT Study
Source: Molecules. 2023 Feb 15;28(4):1827. doi: 10.3390/molecules28041827 (PMC9965956; doi:10.3390/molecules28041827)
Supplement: Supplementary file 1 [file molecules-28-01827-s001.zip]

Archive with 1 entries (1 files):
- molecules-2166131-supplementary.pdf
